# Supplementary material for: In Situ Tumor Vaccination Using Lipid Nanoparticles to Deliver Interferon-β mRNA Cargo
Source: Vaccines (Basel). 2025 Feb 13;13(2):178. doi: 10.3390/vaccines13020178 (PMC11861666; doi:10.3390/vaccines13020178)
Supplement: Supplementary file 1 [file vaccines-13-00178-s001.zip]

Archive with 1 entries (1 files):
- vaccines-3431123-supplementary.pdf
